# Supplementary material for: ZEBRA: a hierarchically integrated gene expression atlas of the murine and human brain at single-cell resolution
Source: Nucleic Acids Res. 2023 Nov 6;52(D1):D1089–96. doi: 10.1093/nar/gkad990 (PMC10767845; doi:10.1093/nar/gkad990)
Supplement: gkad990_Supplemental_Files [file gkad990_supplemental_files.zip]

Archive with 3 entries (3 files):
- SupplementaryTable1.xlsx
- SupplementaryTable2.xlsx
- SupplementaryTable_legends.pdf
