# Supplementary material for: ZEBRA: a hierarchically integrated gene expression atlas of the murine and human brain at single-cell resolution
Source: Nucleic Acids Res. 2023 Nov 6;52(D1):D1089–96. doi: 10.1093/nar/gkad990 (PMC10767845; doi:10.1093/nar/gkad990)
Supplement: gkad990_Supplemental_Files [file gkad990_supplemental_files.zip › SupplementaryTable1.xlsx]

## Sheet: Tabelle1
Author	name	doi	# brain studies	# of brain cells	species
Jiang et al.	scREAD	https://doi.org/10.1016/j.isci.2020.101769	16	713k	human/mouse
Li et al	DISCO	https://doi.org/10.1093/nar/gkab1020	64	286k	human
Shi et al	HUSCH	https://doi.org/10.1093/nar/gkac1001	8	79k	human
Pan et al	HTCA	https://doi.org/10.1093/nar/gkac791	10	620k	human/mouse
