# Supplementary material for: ZEBRA: a hierarchically integrated gene expression atlas of the murine and human brain at single-cell resolution
Source: Nucleic Acids Res. 2023 Nov 6;52(D1):D1089–96. doi: 10.1093/nar/gkad990 (PMC10767845; doi:10.1093/nar/gkad990)
Supplement: gkad990_Supplemental_Files [file gkad990_supplemental_files.zip › SupplementaryTable2.xlsx]

## Sheet: Sheet1
Reference	Organism	Region/Tissue	Raw Cells	Conditions	scRNA or snRNA	Protocol version	doi
Yao et al	Mouse	Isocortex and hippocampal formation	1169213	-	Cell	10× Chromium v2	https://doi.org/10.1016/j.cell.2021.04.021
Kamath et al	Human	Substantia nigra.	434354	PD	Nucleus	10× Chromium v3	https://doi.org/10.1038/s41593-022-01061-1
Gerrits et al	Human	Cortex	431652	FD	Nucleus	10× Chromium v3	https://doi.org/10.1038/s41593-022-01124-3
Sayed et al	Human	Frontal cortex	386063	AD	Nucleus	10× Chromium v3	https://doi.org/10.1126/scitranslmed.abe3947
Gandal et al	Human	Prefrontal cortex, Occipital cortex, Parietal cortex	199617	ASD	Nucleus	10× Chromium	https://doi.org/10.1038/s41586-022-05377-7
Blanchard et al	Human	Cortex	178789	AD	Nucleus	10× Chromium v3	https://doi.org/10.1038/s41586-022-05439-w
Zeisel et al	Mouse	Central nervous system (CNS; Olfactory bulb; Cortex; Striatum; Amygdala; Hypothalamus; Thalamus; Hippocampus; Midbrain; Cerebellum; Pons; Medulla), Peripheral nervous system (PNS; Spinal Cord; Sympathetic chain), Enteric nervous system (ENS; Myenteric plexus; Muscle layer; Submucosal plexus)	160796	-	Cell	10× Chromium v1	https://doi.org/10.1016/j.cell.2018.06.021
Yang et al	Human	Vascular cells	143793	-	Nucleus	10× Chromium v3	https://doi.org/10.1038/s41586-021-04369-3
Ayhan et al	Human	Hippocampus	129908	-	Nucleus	10× Chromium v3	https://doi.org/10.1016/j.neuron.2021.05.003
Herring et al	Human	Cortex	128168	Aging	Nucleus	10× Chromium v3	https://doi.org/10.1016/j.cell.2022.09.039
Velmeshev et al	Human	Cortex	104559	ASD	Nucleus	10× Chromium v2	https://doi.org/10.1126/science.aav8130
Garcia et al	Human	Cortex	88062	HD	Nucleus	10× Chromium v3	https://doi.org/10.1038/s41586-022-04521-7
Mathys et al	Human	Prefrontal cortex	80660	AD	Nucleus	10× Chromium v2/v3	https://doi.org/10.1038/s41586-019-1195-2
Lim et al	Human	Cortex	79236	HD	Nucleus	10× Chromium v2/v3	https://doi.org/10.1038/s41467-022-35388-x
Nagy et al	Human	Cingulate cortex, caudate nucleus, and nucleus accumbens	78886	HD	Nucleus	10× Chromium v2	https://doi.org/10.1038/s41593-020-0621-y
Bakken et al	Human	Cortex	76621	-	Nucleus	10× Chromium v3	https://doi.org/10.1038/s41586-021-03950-0
Zhao et al	Mouse	Vascular cells	72543	Aging	Cell	10× Chromium v2	https://doi.org/10.1038/s41467-020-18249-3
Absinta et al	Human	Cortex	66000	MS	Nucleus	10× Chromium v3	https://doi.org/10.1038/s41586-021-03892-7
Yang et al	Human	Choroid plexus/Cortex	65309	Covid19/flu	Nucleus	10× Chromium v3	https://doi.org/10.1038/s41586-021-03710-0
Morabito et al	Human	Cortex	61472	AD	Nucleus	10× Chromium v3	https://doi.org/10.1038/s41588-021-00894-z
Zheng et al	Mouse	Cortex	58528	Stroke	Cell	10× Chromium v2	https://doi.org/10.1177%2F0271678X211026770
Fournier et al	Mouse	Brain endothelium	50139	MS	Cell	10x Chromium	https://doi.org/10.1212/NXI.0000000000200046
Schirmer et al	Human	Cortex	48919	MS	Nucleus	10x Chromium	https://doi.org/10.1038/s41586-019-1404-z
Trobisch et al	Human	Cortex, Cerebellum, Spinal cord	45183	ASD	Nucleus	10× Chromium v2	https://doi.org/10.1007/s00401-022-02497-2
Kihara et al	Human	Cortex	33197	MS	Nucleus	10× Chromium v3	https://doi.org/10.3389/fncel.2022.918041
Durante et al	Human	Olfactory bulb	28726	Aging	Nucleus	10× Chromium v3	https://doi.org/10.1038/s41593-020-0587-9
Hochgerner et al	Mouse	Dentate gyrus	24185	Aging	Cell	10× Chromium v3	https://doi.org/10.1038/s41593-017-0056-2
Jäkel et al	Human	Cortex	17800	MS	Nucleus	10× Chromium v1	https://doi.org/10.1038/s41586-019-0903-2
Hardwick et al	Human	Frontal cortex	17650	AD	Nucleus	10× Chromium v2	https://doi.org/10.1038/s41587-022-01231-3
Dulken et al	Mouse	Neurogenic niches	14685	Aging	Cell	10× Chromium v3	https://doi.org/10.1038/s41586-019-1362-5
McNamara et al	Mouse	Cortex, Hippocampus	12581	Aging	Cell	10× Chromium v3	https://doi.org/10.1038/s41586-022-05534-y
Parker et al	Mouse	Brain mural cells	7906	-	Cell	10× Chromium v2	https://doi.org/10.1016/j.cell.2020.08.022
Mathew et al	Mouse	Striatum	6129	-	Cell	10× Chromium v2	https://doi.org/10.1038/s41434-021-00226-0
